# Supplementary material for: Efficiency of the Coriolis µ Air Sampling Device for Fungal Contamination Analysis of Indoor Air: A Case Study
Source: Pathogens. 2025 Apr 3;14(4):345. doi: 10.3390/pathogens14040345 (PMC12030049; doi:10.3390/pathogens14040345)
Supplement: Supplementary file 1 [file pathogens-14-00345-s001.zip]

Archive with 1 entries (1 files):
- pathogens-3555190-supplementary.pdf
